# Supplementary material for: Worldwide mapping of initiatives that integrate population cohorts
Source: Front Public Health. 2022 Oct 3;10:964086. doi: 10.3389/fpubh.2022.964086 (PMC9574101; doi:10.3389/fpubh.2022.964086)
Supplement: Supplementary Table 1 — Main information of the initiatives included in the mapping. [file Data_Sheet_1.ZIP]

Archive with 1 entries (1 files):
- Supplementary_Table_1.html
